# Supplementary material for: U1 snRNP regulates cancer cell migration and invasion in vitro
Source: Nat Commun. 2020 Jan 7;11:1. doi: 10.1038/s41467-019-13993-7 (PMC6946686; doi:10.1038/s41467-019-13993-7)
Supplement: Supplementary file 3 — Source data [file 41467_2019_13993_MOESM3_ESM.xlsx]

## Sheet: Figure 1
Figure 1a
				stdev
	day1	day2	day3	day1	day2	day3
control	100	277.389	580.891	0.127229	23.5632	18.0268
U1 12.5	106.384	277.718	698.463	2.77372	15.8619	32.1729
U1 62.5	106.188	383.038	811.318	1.27933	28.6186	79.4725
U1 250	84.0872	83.2166	147.684	1.32097	23.7699	30.6628
Figure 1b
	set1	set2	set3	average	stdev
control	132.653	54.0816	113.265	100	40.931
U1 2.5	186.735	193.878	244.898	208.503	31.7203
U1 12.5	318.367	448.98	351.02	372.789	67.9728
U1 62.5	489.796	440.816	481.633	470.748	26.2412
U1 125	240.816	408.163	334.694	327.891	83.8806
U1 250	35.7143	29.5918	26.5306	30.6122	4.6761
Figure 1c
	set1	set2	set3	average	stdev
control	100	100	100	100	0
U1 12.5	389.447	380.645	458.696	409.596	42.7487
U1 62.5	489.112	429.032	472.826	463.657	31.0718
U1 250	82.0771	70.9677	64.1304	72.3917	9.05765

## Sheet: Figure 2
Figure 2a
	average			stdev
	24h	48h	72h	24h	48h	72h
con	100	141.927	210.069	2.03392	10.1663	14.2083
1ug	100	146.872	205.033	4.43555	2.98605	6.02143
1.5ug	100	146.594	198.961	8.59894	10.4359	16.4231
Figure 2b
	1st	2nd	3rd	average	stdev
HeLa ctrl	1	1	1	1	0
U1 1ug	0.88	0.604396	0.82	0.768132	0.144939
U1 1.5ug	0.52	0.527473	0.67	0.572491	0.084528
Figure 2c
	1st	2nd	3th	Mean	st dev
HeLa ctrl	1	1	1	1	0
U1 1ug	0.76	0.85	0.428571	0.679524	0.221941
U1 1.5ug	0.19	0.57	0.352381	0.370794	0.190668

## Sheet: Figure 5
gene	U1 AMO_12.5	U1 AMO_62.5	U1 OE_1ug	U1 OE_1.5ug
CDC26	-1.98031	-1.87628	1.69827	1.46489
ATR	-1.46681	-1.64556	1.68812	1.59972
CHEK1	-1.33381	-1.54564	1.62704	1.76646
SMC3	-2.26637	-2.52185	2.3559	3.03666
SMAD2	-1.62856	-1.51707	1.83365	1.89756
RB1	-1.98072	-1.86777	2.11097	2.8911
SKP1	-2.12609	-2.65777	1.58596	1.64352
HDAC2	-1.87594	-2.02408	1.52806	2.47261
CDC7	-1.59128	-1.66099	1.97063	2.1135
TTK	-2.1339	-2.30552	2.13491	3.1456
CDC23	-1.32802	-1.44622	1.40094	1.61108
CDC27	-1.61776	-1.74997	1.87063	2.35482
RBL1	-1.33717	-1.30362	1.65183	1.90302
CCNA2	-1.15897	-1.54974	1.64217	2.14659
STAG2	-1.80273	-1.93153	2.22676	2.60854
ATM	-2.12324	-1.99889	2.03006	2.19572
CCNE2	-2.7497	-2.85003	2.06627	2.89042
RAD21	-1.51739	-1.54101	1.51763	2.0169
YWHAZ	-2.08669	-2.20018	1.60429	2.19383
CCNH	-2.10156	-2.1313	1.67069	1.48521
FGFR3	1.7966	1.84955	-1.39803	-1.8805
IGF1R	1.51115	1.52727	-1.0872	-1.6444
TCF7L2	1.34849	2.01619	-1.15933	-1.48949
IKBKB	1.49825	1.60958	-1.16671	-1.78965
CREBBP	1.42114	2.01527	-1.15813	-1.52359
MAPK7	2.07864	2.44604	-1.78326	-2.92558
EGLN2	2.03618	1.54326	-2.21379	-3.95549
ABL1	1.62422	1.66167	-1.60912	-2.26252
VEGFA	1.45084	1.41567	-1.50391	-2.09441
MKNK2	1.70732	1.72455	-2.3152	-3.19768
TCF7	1.97189	3.14997	-1.0558	-1.57349
BCR	1.50812	1.60811	-1.42139	-2.32808
RARA	1.50405	1.82576	-1.4475	-2.3899
ARAF	1.67767	1.50868	-1.94547	-2.41654
CEBPA	1.80101	1.52891	-2.53349	-5.95463
HSPA1A	1.98609	2.09543	-1.98682	-3.55506
MYC	1.38115	1.55582	-2.10822	-1.96862
JUN	1.83068	2.35428	-2.45645	-2.29911
GADD45B	1.8644	1.7846	-1.86297	-2.32205
FOS	2.15463	2.05848	-3.07554	-2.92448

## Sheet: Figure S1
Figure S1a
migration	set	set2	set3	average	stdev
control	100	100	100	100	0
U2 12.5	98.6667	71.4286	90	86.6984	13.916
U2 62.5	83.5556	90.1786	92	88.578	4.44392
U2 250	78.2222	47.3214	38	54.5146	21.0538
Figure S1b
invasion	set1	set2	set3
control	100	100	100	100	0
U2 12.5	98.882	106.452	80.9524	95.4287	13.0957
U2 62.5	82.9814	66.129	90.4762	79.8622	12.4697
U2 250	66.2526	56.4516	63.4921	62.0654	5.05384

## Sheet: Figure S2
	set1	set2	set3	average	stdev
con	94.6154	106.154	99.2308	100	5.80756
U1 1ug	113.077	124.615	122.308	120	6.10558
U1 1.5ug	152.308	140.769	138.462	143.846	7.41819

## Sheet: Figure S7
Figure S7b
							average		stdev
	con1	con2	con3	U1 1	U1 2	U1 3	con	U1 AMO	con	U1 AMO
fos	1	1	1	1.52	2.03	1.9	1	1.81667	0	0.265016
myc	1	1	1	1.52	1.76	1.38	1	1.55333	0	0.19218
Figure S7d
							average		stdev
	con1	con2	con3	U1 1	U1 2	U1 3	con	U1 AMO	con	U1 AMO
atr	1	1	1	0.55	0.62	0.44	1	0.536667	0	0.0907377
rb1	1	1	1	0.57	0.76	0.68	1	0.67	0	0.0953939
